# Supplementary material for: Size Effects of Au/Ni-Coated Polymer Particles on the Electrical Performance of Anisotropic Conductive Adhesive Films under Flexible Mechanical Conditions
Source: Materials (Basel). 2024 Apr 4;17(7):1658. doi: 10.3390/ma17071658 (PMC11012521; doi:10.3390/ma17071658)
Supplement: Supplementary file 1 [file materials-17-01658-s001.zip]

Archive with 2 entries (2 files):
- bending test.mp4
- Figure S1-S4 and Screening Criteria.pdf
